# Supplementary material for: Sareomycetes: more diverse than meets the eye
Source: IMA Fungus. 2021 Mar 16;12:6. doi: 10.1186/s43008-021-00056-0 (PMC7961326; doi:10.1186/s43008-021-00056-0)
Supplement: Supplementary file 3 — Additional file 3: Table S1. Sequences used in three-locus analyses. Specimens and sequences used in phylogenetic analyses for Figs. 4, 5 and 6b, S1, S2, S3, S4, S5, and S8, S9, S10, S11, S12, with updated identifications, identifiers, holding institutions, collecting localities, host data, and associated references. Unmarked sequences were downloaded from GenBank (https://www.ncbi.nlm.nih.gov/genbank/), * indicates a sequence from the UNITE database (https://unite.ut.ee/), and † indicates a sequence from the NARO Genebank (https://www.gene.affrc.go.jp/databases-micro_search_en.php). [file 43008_2021_56_MOESM3_ESM.xlsx]

## Sheet: Sheet1
Name	Original Identification	Strain/Specimen Number	Holding Institution	Location	Host/Substrate	Accession Numbers			Reference	*= Sequence from UNITE database
						nuITS	nuLSU	mtSSU		†= Sequence from NARO Genebank
Atrozythia klamathica	Sarea difformis	JM0068/FH 00965406	Farlow Herbarium, Harvard University	Klamath National Forest, Siskiyou County, California, USA	On resin of Chamaecyparis lawsoniana	MT809307 + MT809308	MT809332 + MT809333	MT809394 + MT809395	This study
Atrozythia klamathica	Sarea difformis	M. Haldeman 2748	Personal Herbarium of Michael Haldeman	Mt. Baker-Snoqualmie National Forest, Whatcom County, Washington, USA	On resin of Tsuga heterophylla	MT809294	MT809316	MT809427	This study
Atrozythia lignicola	Arthrographis lignicola	UAMH 4095/ATCC 52699/CBS 689.83/IFM 52650/IMI 282334	The American Type Culture Collection	Westlock, Division No. 13, Alberta, Canada	On conifer woodchips and bark from a logging truck	UDB035129*	—	—	—
Atrozythia lignicola	Arthrographis pinicola	C73	—	Latvia	Clear-felled and thinned stumps of Picea abies	FJ903328	—	—	Arhipova et al. 2011
Atrozythia lignicola	Arthrographis lignicola	UAMH 4095/ATCC 52699/CBS 689.83/IFM 52650/IMI 282334	Westerdijk Fungal Biodiversity Institute	Westlock, Division No. 13, Alberta, Canada	On conifer woodchips and bark from a logging truck	—	HG004547	—	Giraldo et al. 2014
Atrozythia lignicola	Arthrographis lignicola	UAMH 4095/ATCC 52699/CBS 689.83/IFM 52650/IMI 282334	The UAMH Centre for Global Microfungal Biodiversity	Westlock, Division No. 13, Alberta, Canada	On conifer woodchips and bark from a logging truck	GQ272633	—	—	Kang et al. 2010
Atrozythia lignicola	Arthrographis lignicola	UAMH 4095/ATCC 52699/CBS 689.83/IFM 52650/IMI 282334	Medical Mycology Research Center, Chiba University	Westlock, Division No. 13, Alberta, Canada	On conifer woodchips and bark from a logging truck	AB213452	AB213436	—	Murata et al. 2005
Pycnora praestabilis	Pycnora praestabilis	E. Timdal SON70/13/O L-158534	Botanical Museum in Oslo	Chihuahua, Mexico	On dry, standing trunk	KF360399	—	—	Bendiksby and Timdal 2013
Pycnora praestabilis	Pycnora praestabilis	E. Timdal 2860/O L-144277	Botanical Museum in Oslo	Nås, Hedemora, Dalarna County, Sweden	On a barn, facing north	KF360400	KF360469	—	Bendiksby and Timdal 2013
Pycnora praestabilis	Pycnora praestabilis	McCune 28358	University of Helsinki	Bitterroot Mountains, Idaho County, Idaho, USA	On stunted Pinus albicaulis	—	KJ766644	KJ766478	Miadlikowska et al. 2014
Pycnora sorophora	Pycnora sorophora	M. Bendiksby & J. Klepsland MB-L1/O L-175410	Botanical Museum in Oslo	Romeriksåsen, Akershus, Norway	—	KF360404	—	KF360438	Bendiksby and Timdal 2013
Pycnora sorophora	Pycnora sorophora	E. Timdal 3343/O L-28248	Botanical Museum in Oslo	Moen, Trøgstad, Østfold, Norway	—	KF360406	—	KF360439	Bendiksby and Timdal 2013
Pycnora sorophora	Pycnora sorophora	Hermansson 7903a/UPS L-111613	Museum of Evolution	Ytterberg, Sveg, Härjedalen, Sweden	On Pinus sp. log	FJ959357	AY853387	AY853338	ITS: Westberg et al. 2009; LSU, mtSSU: Wedin et al. 2005
Pycnora sorophora	Pycnora sorophora	BC-156-1	WSL Swiss Dederal Research Institute	Trogenwald, Sarnen, Obwalden, Switzerland	On bark	KX132977	—	—	Mark, et al. 2016
Pycnora sorophora	Pycnora sorophora	F. Berber 30916/WU 39968	Universität Wien	Flenkental 6, St. Ägidi, Bez. Schärding, Oberösterreich, Austria	On old board of a barn	MH468790	MH468790	MH468796	Voglmayr et al. 2019
Pycnora xanthococca	Pycnora xanthococca	R. Haugan 8090/O L-160472	Botanical Museum in Oslo	Vang, Hamar, Hedmark, Norway	On Pinus sylvestris snag	KF360411	KF360472	KF360441	Bendiksby and Timdal 2013
Pycnora xanthococca	Pycnora xanthococca	E. Timdal 11646/O L-163707	Botanical Museum in Oslo	Saltdal, Nordland, Norway	On old, decorticated, still standing trunk of Pinus sylvestris	KF360412	KF360473	KF360442	Bendiksby and Timdal 2013
Pycnora xanthococca	Pycnora xanthococca	Hermansson 11849/UPS L-127993	Museum of Evolution	Stora Ensjöloken, Ramsjö, Hälsingland, Sweden	On wood of Pinus sp. stump	AY853388	AY853388	AY853339	Wedin et al. 2005
Sarea coeloplata 1	Sarea difformis	P8	—	Latvia	Wood of Pinus sylvestris	MK801315	—	—	—
Sarea coeloplata 1	Sarea sp. A2/1/2/A1	A2/1/2/A1	—	Notranjska, Slovenia	Discolored wood of adult Abies alba stem	AM981235	—	—	—
Sarea coeloplata 1	Hormococcus conorum	PAV-M 1.092	—	Venice Lagoon, Venice, Veneto, Italy	Fucus vesiculosus	KF993412	—	—	—
Sarea coeloplata 1	Sarea difformis	G.M. 2015-08-03.3	LUX	Puy-de-Dôme, France	On resinous wounds of branches still attached to a Picea abies tree	MN699648	MN699648	—	—
Sarea coeloplata 1	Sarea sp.	U11.15	—	Colorado, USA	Needles of healthy Pinus aristata	MF347844	—	—	Albertson 2017
Sarea coeloplata 1	Sarea sp. BC16	BC16	—	Discovery Hut, Ross Sea Region, Antarctica	In wood of hut	DQ317349	—	—	Arenz et al. 2006
Sarea coeloplata 1	Sarea difformis	A40	—	Latvia	Thinned and clear-felled stumps of Picea abies	FJ903295	—	—	Arhipova et al. 2011
Sarea coeloplata 1	Sarea difformis	KaP12.1.2.1	—	Latvia	Sound-looking and discolored wood of bark-stripped Pinus contorta	KP698193	—	—	Arhipova et al. 2015
Sarea coeloplata 1	Sarea difformis	JR6451	University of Helsinki	Finland	On resin of Picea abies	MN938393	MN938401	MN938398	Beimforde et al. 2020
Sarea coeloplata 1	Sarea difformis	K23	—	Latvia	In wounds and in trees of Picea abies with and without discoloration	KR072501	—	—	Burneviča et al. 2016
Sarea coeloplata 1	Sarea difformis	ZK74/08	Culture Collection of Fungi, Charles University of Prague	Bohemian Forest National Park, Czechia	Healthy needles of wind-fallen Picea abies	FR837921	—	—	Koukol et al. 2012
Sarea coeloplata 1	Sarea difformis	olrim59	—	Lithuania	Xylem from sound-looking stem of Pinus sylvestris	AY590786	—	—	Lygis et al. 2004
Sarea coeloplata 1	Sarea difformis	VL289	—	Neringa Municipality, Lithuania	In xylem of a sound-looking tree of Pinus mugo	JF440614	—	—	Lygis et al. 2014
Sarea coeloplata 1	Sarea sp. IZ-1102	1102	—	La Coruña, Galicia, Spain	Leaves of Ammophila arenaria	AM921727	—	—	Sánchez Márquez et al. 2008
Sarea coeloplata 1	—	2_63	—	Finland	Stump of Picea abies	KF274241	—	—	Terhonen et al. 2013
Sarea coeloplata 1	—	1_55	—	Finland	Stump of Picea abies	KF274110	—	—	Terhonen et al. 2013
Sarea coeloplata 1	Sarea difformis	ACD0147/MUOB 366555/MF80997/MICH 139996	University of Michigan	Whitefish Dunes State Park, Door County, Wisconsin, USA	On resin of Thuja occidentalis	MT809296	MT809296	MT809429	This study
Sarea coeloplata 1	Sarea difformis	JM0072	Farlow Herbarium, Harvard University	Jedediah Smith Redwoods State Park, Del Norte County, California, USA	On resin of Tsuga heterophylla	MT809264	MT809264	MT809397	This study
Sarea coeloplata 1	Sarea difformis	IGB457	Universitat de València	Água das Caldeiras, Santo Antão, Cape Verde	On resin of Pinus cf. nigra	MT809283	MT809341	MT809416	This study
Sarea coeloplata 1	Sarea difformis	IGB454	Universitat de València	Pinar de Abantos, San Lorenzo de El Escorial, Madrid, Spain	On resin of Pinus pinaster	MT809280	MT809280	MT809414	This study
Sarea coeloplata 1	Sarea difformis	IGB448	Universitat de València	Pla de Mora, Quatretonda, Valencia, Spain	On resin of Pinus halapensis	MT809276	MT809338	MT809409	This study
Sarea coeloplata 1	Hormococcus conorum	CBS 504.50	Westerdijk Fungal Biodiversity Institute	Norway	Dead top of Picea abies	MH856727	MH868248	—	Vu et al. 2019
Sarea coeloplata 1	Sarea difformis	CBS 379.59/DAOM 59796	Westerdijk Fungal Biodiversity Institute	Strachan, Division No. 9, Alberta, Canada	Pinus contorta	MH857896	MH869439	—	Vu et al. 2019
Sarea coeloplata 2	Sarea sp.	44MR	—	Estonia	Soil sample	UDB0685541*	—	—	—
Sarea coeloplata 2	—	ARIZ:EAB427	—	Coronado National Forest, Pima County, Arizona, USA	Needles of healthy Pinus ponderosa	MG761151	MG761151	—	Bowman and Arnold 2018
Sarea coeloplata 2	Sarea sp. 1	rcw_113	—	Marine Corps Base Camp Lejeune, Onslow County, North Carolina, USA	Intact trees and red-cockaded woodpecker cavities and cavity starts in Pinus sp.	KM104049	—	—	Jusino et al. 2015
Sarea coeloplata 2	Sarea sp.	PIMO_379	—	Missoula County, Montana, USA	Healthy needles of healthy Pinus monticola	JF705945	—	—	Larkin et al. 2012
Sarea coeloplata 2	—	agrD381	Botanische Staatssammlung München	Valle di Susa, Chianocco, Turin, Piedmont, Italy	Inside Letharia vulpina on bark of Larix decidua	JN053133	—	—	Peršoh and Rambold 2012
Sarea coeloplata 2	—	agrD380	Botanische Staatssammlung München	Valle di Susa, Chianocco, Turin, Piedmont, Italy	Inside Letharia vulpina on bark of Larix decidua	JN053132	—	—	Peršoh and Rambold 2012
Sarea coeloplata 2	—	3_69	—	Finland	Stump of Picea abies	KF274403	—	—	Terhonen et al. 2013
Sarea coeloplata 2	Sarea difformis	IGB452	Universitat de València	Pla de la Nevereta, Barx, Valencia, Spain	On resin of Pinus halapensis	MT809278	MT809278	MT809412	This study
Sarea coeloplata 2	Sarea difformis	IGB316	Universitat de València	Playa Pita, Abejar, Soria, Spain	On resin of Pinus sylvestris	MT809275	MT809337	MT809407	This study
Sarea coeloplata 2	Sarea difformis	IGB716	Universitat de València	Davos Lake, Davos, Grisons, Switzerland	On resin of Picea abies	MT809284	MT809284	MT809417	This study
Sarea coeloplata 2	Sarea difformis	IGB717	Universitat de València	Davos Lake, Davos, Grisons, Switzerland	On resin of Picea abies	MT809285	MT809342	MT809357	This study
Sarea coeloplata 2	Sarea difformis	BHI-F926	Farlow Herbarium, Harvard University	Thompson Island, Boston, Suffolk County, Massachusetts, USA	On resin of Pinus nigra	MT809249	MT809321	MT809377	This study
Sarea coeloplata 2	Sarea difformis	JM0011	Farlow Herbarium, Harvard University	Arnold Arboretum, Boston, Suffolk County, Massachusetts, USA	On resin of Pinus tabuliformis	MT809258	MT809330	MT809386	This study
Sarea coeloplata 2	Sarea difformis	JM-TJC01/KE 5869	Kent State University	Burr Oak State Park, Morgan County, Ohio, USA	On resin of Pinus strobus	MT809272	MT809272	MT809405	This study
Sarea coeloplata 2	Sarea difformis	BHI-F925	Farlow Herbarium, Harvard University	Thompson Island, Boston, Suffolk County, Massachusetts, USA	On resin of Pinus nigra	MT809248	MT809320	MT809376	This study
Sarea difformis	Sarea difformis	CB093	University of Helsinki	Göttingen, Lower Saxony, Germany	On resin of Picea abies	MN938392	MN938400	MT808473	Beimforde et al. 2020
Sarea difformis	Sarea sp. 3	rcw_115	—	Marine Corps Base Camp Lejeune, Onslow County, North Carolina, USA	Intact tree and red-cockaded woodpecker cavity and cavity start in Pinus sp.	KM104051	—	—	Jusino et al. 2015
Sarea difformis	Sarea difformis	1X017	—	Sugadaira Research Station, Nagano Prefecture, Japan	Inside Flavoparmelia caperata on the bark of Pinus densiflora	MN720378	—	—	Masumoto and Degawa 2019
Sarea difformis	—	agrD094	Botanische Staatssammlung München	Stuhlgrabenkogel Mountain, Berchtesgaden National Park, Bavaria, Germany	Inside Pseudevernia furfuracea on bark of Larix decidua	JN053071	—	—	Peršoh and Rambold 2012
Sarea difformis	—	agrD060	Botanische Staatssammlung München	Stuhlgrabenkogel Mountain, Berchtesgaden National Park, Bavaria, Germany	Inside Letharia vulpina on bark of Larix decidua	JN053064	—	—	Peršoh and Rambold 2012
Sarea difformis	—	agrD282	Botanische Staatssammlung München	Turracher Höhe Pass, Kärnten, Austria	Inside Usnea cf. hirta on bark of Larix decidua	JN053120	—	—	Peršoh and Rambold 2012
Sarea difformis	—	agrD287	Botanische Staatssammlung München	Valle di Susa, Chianocco, Turin, Piedmont, Italy	Inside Usnea filipendula on bark of Larix decidua	JN053121	—	—	Peršoh and Rambold 2012
Sarea difformis	Sarea difformis	JM0007	Farlow Herbarium, Harvard University	Eagle Hill Institute, Steuben, Washington County, Maine, USA	On resin of Picea cf. glauca	MT809252	MT809324	MT809380	This study
Sarea difformis	Sarea difformis	PV-D836/FH 00965386	Farlow Herbarium, Harvard University	Furuberget Quarry, Hedmark, Norway	On resin of fallen Pinus sylvestris	MT809306	MT809351	—	This study
Sarea difformis	Sarea difformis	JM0108/FH 00965393	Farlow Herbarium, Harvard University	Cedar Creek Ecosystem Science Reserve, Isanti County, Minnesota, USA	On resin of Pinus strobus	MT809269	MT809269	MT809402	This study
Sarea difformis	Sarea difformis	JM0010.1/FH 00965390	Farlow Herbarium, Harvard University	Sweetwater Creek State Park, Douglas County, Georgia, USA	On resin of Pinus cf. taeda	MT809256	MT809328	MT809384	This study
Sarea difformis	Sarea difformis	JM0009.2/FH 00965389	Farlow Herbarium, Harvard University	Unicoi State Park, White County, Georgia, USA	On resin of Pinus sp.	MT809255	MT809327	MT809383	This study
Sarea difformis	Sarea difformis	JM0065.2	Farlow Herbarium, Harvard University	Plumas National Forest, Plumas County, California, USA	On resin of Pinus lambertiana	MT809262	MT809262	MT809393	This study
Sarea difformis	Sarea difformis	JM0074.1	Farlow Herbarium, Harvard University	Redwoods National Park, Del Norte County, California, USA	On resin of Picea sitchensis	MT809265	MT809265	MT809398	This study
Sarea difformis	Sarea difformis	JMEK	Farlow Herbarium, Harvard University	Eagle Hill Institute, Steuben, Washington County, Maine, USA	On resin of Picea rubens	MT809271	MT809334	MT809404	This study
Sarea difformis	Sarea difformis	J. Malíček 12001	Personal Herbarium of Jiří Malíček	Nepomuk, Příbram, Central Bohemia, Czechia	On resin of Picea abies	MT809287	MT809344	MT809419	This study
Sarea difformis	Sarea difformis	J. Malíček 12161	Personal Herbarium of Jiří Malíček	Nepomuk, Plzeň-South, Plzeň, Czechia	On resin of Picea abies	MT809292	MT809347	MT809424	This study
Zythia resinae	Sarea sp. HMF-077	HMF-077	—	Japan	Inside of Flavoparmelia caperata	LC428829	—	—	—
Zythia resinae	Sarea resinae	R7-13	Genetic Resources Center, NARO	Gifu Prefecture, Japan	Picea abies	MAFF410410†	—	—	—
Zythia resinae	Sarea resinae	R7-14	Genetic Resources Center, NARO	Tottori Prefecture, Japan	Chamaecyparis obtusa	MAFF410411†	—	—	—
Zythia resinae	Sarea resinae	R7-15	Genetic Resources Center, NARO	Tottori Prefecture, Japan	Diseased tissue of Chamaecyparis obtusa	MAFF410412†	—	—	—
Zythia resinae	Sarea resinae	R7-16	Genetic Resources Center, NARO	Tottori Prefecture, Japan	Chamaecyparis obtusa	MAFF410413†	—	—	—
Zythia resinae	Sarea resinae	R7-17	Genetic Resources Center, NARO	Tottori Prefecture, Japan	Tissue of Chamaecyparis obtusa	MAFF410414†	—	—	—
Zythia resinae	Sarea resinae	R7-18	Genetic Resources Center, NARO	Fukushima Prefecture, Japan	Chamaecyparis obtusa	MAFF410415†	—	—	—
Zythia resinae	Sarea resinae	R7-19	Genetic Resources Center, NARO	Chiba Prefecture, Japan	Chamaecyparis obtusa	MAFF410416†	—	—	—
Zythia resinae	Sarea resinae	R7-20	Genetic Resources Center, NARO	China	Pinus koraiensis	MAFF410417†	—	—	—
Zythia resinae	Sarea resinae	R7-21	Genetic Resources Center, NARO	Ibaraki Prefecture, Japan	Diseased outer bark of Chamaecyparis obtusa	MAFF410540†	—	—	—
Zythia resinae	Sarea resinae	R7-22	Genetic Resources Center, NARO	Ibaraki Prefecture, Japan	Diseased outer bark of Chamaecyparis obtusa	MAFF410541†	—	—	—
Zythia resinae	Sarea resinae	R7-23	Genetic Resources Center, NARO	Tochigi Prefecture, Japan	Diseased inner bark of Chamaecyparis obtusa	MAFF410544†	—	—	—
Zythia resinae	Sarea resinae	R7-1	Genetic Resources Center, NARO	Ibaraki Prefecture, Japan	Pinus thunbergii	MAFF410646†	—	—	—
Zythia resinae	Sarea resinae	R7-4	Genetic Resources Center, NARO	Kumamoto Prefecture, Japan	Chamaecyparis obtusa	MAFF410647†	—	—	—
Zythia resinae	Sarea resinae	R7-5	Genetic Resources Center, NARO	Japan	Twig of Chamaecyparis obtusa	MAFF410648†	—	—	—
Zythia resinae	Sarea resinae	R7-6	Genetic Resources Center, NARO	Ibaraki Prefecture, Japan	Diseased tissue of Juniperus virginiana	MAFF410649†	—	—	—
Zythia resinae	Sarea resinae	R7-8	Genetic Resources Center, NARO	Tokyo Prefecture, Japan	Tissue of diseased twig of Chamaecyparis obtusa	MAFF410650†	—	—	—
Zythia resinae	Sarea resinae	R7-10	Genetic Resources Center, NARO	Yamanashi Prefecture, Japan	Tsuga sieboldii	MAFF410651†	—	—	—
Zythia resinae	Sarea resinae	R7-11	Genetic Resources Center, NARO	Yamanashi Prefecture, Japan	Larix kaempferi	MAFF410652†	—	—	—
Zythia resinae	Sarea resinae	R7-7	Genetic Resources Center, NARO	Tokyo Prefecture, Japan	Trunk of Chamaecyparis obtusa	MAFF410653†	—	—	—
Zythia resinae	—	its206	—	Germany	Leaf litter of Picea abies	AF502737	—	—	—
Zythia resinae	Sarea resinae	Hao & Guo & Han 150105	—	Songling District, Daxing'anling Prefecture, Heilongjiang Province, China	Inside of Peltigera canina in coniferous forest	MH425275	—	—	—
Zythia resinae	Sarea resinae	Hao & Guo & Han 160704a	—	Huzhong District, Daxing'anling Prefecture, Heilongjiang Province, China	Inside of Peltigera polydactylon in coniferous forest	MH425297	—	—	—
Zythia resinae	Sarea resinae	P25A	—	Latvia	Wood of Pinus sylvestris	MK801326	—	—	—
Zythia resinae	Sarea resinae	G.M. 2015-09-15.5	LUX	Hautes-Alpes, France	Weathered resin patches of trunk and branches of Pinus sylvestris	MN596362	MN596362	—	—
Zythia resinae	Sarea sp.	S682	—	Estonia	Soil sample	UDB0176074*	—	—	—
Zythia resinae	Sarea resinae	22MR	—	Estonia	Soil sample	UDB0671272*	—	—	—
Zythia resinae	Sarea resinae	S589	—	Estonia	Soil sample	UDB0165037*	—	—	—
Zythia resinae	Sarea resinae	G3608	—	Estonia	Soil sample	UDB0571518*	—	—	—
Zythia resinae	Sarea resinae	S453	—	Estonia	Soil sample	UDB0107196*	—	—	—
Zythia resinae	Sarea resinae	G3608	—	Estonia	Soil sample	UDB0573400*	—	—	—
Zythia resinae	Sarea resinae	E11.15	—	Colorado, USA	Needles of healthy Pinus aristata	MF347866	—	—	Albertson 2017
Zythia resinae	Sarea resinae	E0	—	Latvia	Living stems of Picea abies	FJ903329	—	—	Arhipova et al. 2011
Zythia resinae	Sarea sp. C65	C65	—	Latvia	Clear-felled stumps of Picea abies	FJ903326	—	—	Arhipova et al. 2011
Zythia resinae	Sarea sp. K25	KuP2.2.1.2	—	Latvia	Sound-looking wood of bark-stripped Pinus contorta	KP698194	—	—	Arhipova et al. 2015
Zythia resinae	Sarea resinae	CB094	University of Helsinki	Göttingen, Lower Saxony, Germany	On resin of Picea abies	MN938395	MN938403	—	Beimforde et al. 2020
Zythia resinae	Sarea resinae	JR6450	University of Helsinki	Finland	On resin of Picea abies	MN938394	MN938402	MN938399	Beimforde et al. 2020
Zythia resinae	Sarea resinae	PDD117345	Manaaki Whenua Landcare Research	Dunedin, Dunedin, Otago, New Zealand	On resin of Pseudotsuga menziesii	MN938397	MN938405	MT808475	Beimforde et al. 2020
Zythia resinae	Sarea resinae	PDD117343	Manaaki Whenua Landcare Research	Manapouri, Southland, Southland, New Zealand	On resin of Abies sp.	MN938396	MN938404	MT808474	Beimforde et al. 2020
Zythia resinae	Sarea sp. 4	rcw_116	—	Marine Corps Base Camp Lejeune, Onslow County, North Carolina, USA	Red-cockaded woodpecker cavity start in Pinus sp.	KM104052	—	—	Jusino et al. 2015
Zythia resinae	Sarea sp. 2	rcw_114	—	Marine Corps Base Camp Lejeune, Onslow County, North Carolina, USA	Red-cockaded woodpecker cavities and cavity start in Pinus sp.	KM104050	—	—	Jusino et al. 2015
Zythia resinae	Sarea resinae	rcw_112	—	Marine Corps Base Camp Lejeune, Onslow County, North Carolina, USA	Intact trees and red-cockaded woodpecker cavities and cavity starts in Pinus sp.	KM104048	—	—	Jusino et al. 2015
Zythia resinae	Sarea resinae	olrim136	—	Lithuania	Xylem from sound-looking stem of Pinus sylvestris	AY590792	—	—	Lygis et al. 2004
Zythia resinae	Sarea resinae	VL402	—	Neringa Municipality, Lithuania	Xylem of old snag of Pinus mugo, killed by root rot	JF440615	—	—	Lygis et al. 2014
Zythia resinae	Sarea resinae	1X007	—	Sugadaira Research Station, Nagano Prefecture, Japan	Inside Flavoparmelia caperata on the bark of Pinus densiflora	MN720374	—	—	Masumoto and Degawa 2019
Zythia resinae	Sarea resinae	1X009	—	Sugadaira Research Station, Nagano Prefecture, Japan	Inside Flavoparmelia caperata on the bark of Pinus densiflora	MN720375	—	—	Masumoto and Degawa 2019
Zythia resinae	Sarea resinae	1X011	—	Sugadaira Research Station, Nagano Prefecture, Japan	Inside Flavoparmelia caperata on the bark of Pinus densiflora	MN720376	—	—	Masumoto and Degawa 2019
Zythia resinae	Sarea resinae	1X016	—	Sugadaira Research Station, Nagano Prefecture, Japan	Inside Flavoparmelia caperata on the bark of Pinus densiflora	MN720377	—	—	Masumoto and Degawa 2019
Zythia resinae	Sarea resinae	2X006	—	Sugadaira Research Station, Nagano Prefecture, Japan	Inside Flavoparmelia caperata on the bark of Larix kaempferi	MN720379	—	—	Masumoto and Degawa 2019
Zythia resinae	Sarea resinae	2X007	—	Sugadaira Research Station, Nagano Prefecture, Japan	Inside Flavoparmelia caperata on the bark of Larix kaempferi	MN720380	—	—	Masumoto and Degawa 2019
Zythia resinae	Sarea resinae	2X010	—	Sugadaira Research Station, Nagano Prefecture, Japan	Inside Flavoparmelia caperata on the bark of Larix kaempferi	MN720381	—	—	Masumoto and Degawa 2019
Zythia resinae	Sarea resinae	2X012	—	Sugadaira Research Station, Nagano Prefecture, Japan	Inside Flavoparmelia caperata on the bark of Larix kaempferi	MN720382	—	—	Masumoto and Degawa 2019
Zythia resinae	Sarea resinae	2X013	—	Sugadaira Research Station, Nagano Prefecture, Japan	Inside Flavoparmelia caperata on the bark of Larix kaempferi	MN720383	—	—	Masumoto and Degawa 2019
Zythia resinae	Sarea resinae	2X014	—	Sugadaira Research Station, Nagano Prefecture, Japan	Inside Flavoparmelia caperata on the bark of Larix kaempferi	MN720384	—	—	Masumoto and Degawa 2019
Zythia resinae	Sarea resinae	2X015	—	Sugadaira Research Station, Nagano Prefecture, Japan	Inside Flavoparmelia caperata on the bark of Larix kaempferi	MN720385	—	—	Masumoto and Degawa 2019
Zythia resinae	Sarea resinae	2X016	—	Sugadaira Research Station, Nagano Prefecture, Japan	Inside Flavoparmelia caperata on the bark of Larix kaempferi	MN720386	—	—	Masumoto and Degawa 2019
Zythia resinae	Sarea resinae	2X017	—	Sugadaira Research Station, Nagano Prefecture, Japan	Inside Flavoparmelia caperata on the bark of Larix kaempferi	MN720387	—	—	Masumoto and Degawa 2019
Zythia resinae	Sarea resinae	2X018	—	Sugadaira Research Station, Nagano Prefecture, Japan	Inside Flavoparmelia caperata on the bark of Larix kaempferi	MN720388	—	—	Masumoto and Degawa 2019
Zythia resinae	Sarea resinae	2X019A	—	Sugadaira Research Station, Nagano Prefecture, Japan	Inside Flavoparmelia caperata on the bark of Larix kaempferi	MN720389	—	—	Masumoto and Degawa 2019
Zythia resinae	Sarea resinae	2X020	—	Sugadaira Research Station, Nagano Prefecture, Japan	Inside Flavoparmelia caperata on the bark of Larix kaempferi	MN720390	—	—	Masumoto and Degawa 2019
Zythia resinae	Sarea resinae	2X021	—	Sugadaira Research Station, Nagano Prefecture, Japan	Inside Flavoparmelia caperata on the bark of Larix kaempferi	MN720391	—	—	Masumoto and Degawa 2019
Zythia resinae	Sarea resinae	2X022	—	Sugadaira Research Station, Nagano Prefecture, Japan	Inside Flavoparmelia caperata on the bark of Larix kaempferi	MN720392	—	—	Masumoto and Degawa 2019
Zythia resinae	Sarea resinae	2X023	—	Sugadaira Research Station, Nagano Prefecture, Japan	Inside Flavoparmelia caperata on the bark of Larix kaempferi	MN720393	—	—	Masumoto and Degawa 2019
Zythia resinae	Sarea resinae	2X024	—	Sugadaira Research Station, Nagano Prefecture, Japan	Inside Flavoparmelia caperata on the bark of Larix kaempferi	MN720394	—	—	Masumoto and Degawa 2019
Zythia resinae	Sarea resinae	2X025	—	Sugadaira Research Station, Nagano Prefecture, Japan	Inside Flavoparmelia caperata on the bark of Larix kaempferi	MN720395	—	—	Masumoto and Degawa 2019
Zythia resinae	Sarea resinae	2X026	—	Sugadaira Research Station, Nagano Prefecture, Japan	Inside Flavoparmelia caperata on the bark of Larix kaempferi	MN720396	—	—	Masumoto and Degawa 2019
Zythia resinae	Sarea resinae	2X027	—	Sugadaira Research Station, Nagano Prefecture, Japan	Inside Flavoparmelia caperata on the bark of Larix kaempferi	MN720397	—	—	Masumoto and Degawa 2019
Zythia resinae	Sarea resinae	2X029	—	Sugadaira Research Station, Nagano Prefecture, Japan	Inside Flavoparmelia caperata on the bark of Larix kaempferi	MN720398	—	—	Masumoto and Degawa 2019
Zythia resinae	Sarea resinae	2X030	—	Sugadaira Research Station, Nagano Prefecture, Japan	Inside Flavoparmelia caperata on the bark of Larix kaempferi	MN720399	—	—	Masumoto and Degawa 2019
Zythia resinae	Sarea resinae	2W038	—	Sugadaira Research Station, Nagano Prefecture, Japan	Inside Flavoparmelia caperata on the bark of Larix kaempferi	MN720400	—	—	Masumoto and Degawa 2019
Zythia resinae	Sarea resinae	2W039	—	Sugadaira Research Station, Nagano Prefecture, Japan	Inside Flavoparmelia caperata on the bark of Larix kaempferi	MN720401	—	—	Masumoto and Degawa 2019
Zythia resinae	Sarea resinae	3X015	—	Sugadaira Research Station, Nagano Prefecture, Japan	Inside Flavoparmelia caperata on the bark of Alnus hirsuta	MN720402	—	—	Masumoto and Degawa 2019
Zythia resinae	Sarea resinae	3X021	—	Sugadaira Research Station, Nagano Prefecture, Japan	Inside Flavoparmelia caperata on the bark of Alnus hirsuta	MN720403	—	—	Masumoto and Degawa 2019
Zythia resinae	Sarea resinae	3X028	—	Sugadaira Research Station, Nagano Prefecture, Japan	Inside Flavoparmelia caperata on the bark of Alnus hirsuta	MN720404	—	—	Masumoto and Degawa 2019
Zythia resinae	Sarea resinae	—	DUKE	Poland	—	—	AY640965	—	Reeb et al. 2004
Zythia resinae	Sarea resinae	ASR_H15_19A	—	Palencia Province, Castile and León, Spain	Twigs of Pinus sylvestris	JX421720	—	—	Sanz-Ros et al. 2015
Zythia resinae	—	1_50	—	Finland	Stump of Picea abies	KF274105	—	—	Terhonen et al. 2013
Zythia resinae	—	1_62	—	Finland	Stump of Picea abies	KF274119	—	—	Terhonen et al. 2013
Zythia resinae	Sarea resinae	18041101	Universitat de València	Los Revolcaderos, Tenerife, Santa Cruz de Tenerife, Spain	On resin of Pinus radiata	MT809300	MT809350	MT809432	This study
Zythia resinae	Sarea resinae	J. Malíček 12005	Personal Herbarium of Jiří Malíček	Nepomuk, Příbram, Central Bohemia, Czechia	On resin of Picea abies	MT809288	MT809345	MT809420	This study
Zythia resinae	Sarea resinae	17121601	Universitat de València	Los Revolcaderos, Tenerife, Santa Cruz de Tenerife, Spain	On resin of Pinus radiata	MT809299	MT809349	MT809431	This study
Zythia resinae	Sarea resinae	JM0107/FH 00965392	Farlow Herbarium, Harvard University	Cedar Creek Ecosystem Science Reserve, Isanti County, Minnesota, USA	On resin of Pinus strobus	MT809268	MT809268	MT809401	This study
Zythia resinae	Sarea resinae	ACD0083/MUOB 315869/MF79983/MICH 139995	University of Michigan	Mazomanie Bottoms State Natural Area, Dane County, Wisconsin, USA	On resin of Pinus sp.	MT809295	MT809295	MT809428	This study
Zythia resinae	Sarea resinae	A. Aptroot no. 56089/DUKE0133124	Duke University	Elephant Mountain, Lijiang, Yunnan, China	On resin of Pinus sp.	MT809302	—	—	This study
Zythia resinae	Sarea sp.	H. Sipman no. 49954/B600202098	Botanischer Garten und Botanisches Museum Berlin-Dahlem	Elephant Mountain, Lijiang, Yunnan, China	On resinous trunk of Pinus sp.	MT809301	—	—	This study
Zythia resinae	Sarea resinae	NCSLG17391	North Carolina State University	Jacksonville, Onslow County, North Carolina, USA	On resin of Juniperus scopulorum	MT809304	—	—	This study
Zythia resinae	—	E. Kneiper K987694/FH 00405294	Farlow Herbarium, Harvard University	Devens Reserve Forces Training Area, Worcester County, Massachusetts, USA	On hardened trunk resin of Pinus rigida	MT804354	—	—	This study
Zythia resinae	Sarea resinae	JM0014	Farlow Herbarium, Harvard University	Harvard Forest, Petersham, Worcester County, Massachusetts, USA	On resin of Pinus strobus	MT809260	MT809309	MT809388	This study
Zythia resinae	Sarea resinae	BHI-F779	Farlow Herbarium, Harvard University	Webb Memorial State Park, Weymouth, Plymouth County, Massachusetts, USA	On resin of Pinus nigra	MT809245 + MT809246	MT809317 + MT809318	MT809374	This study
Zythia resinae	Sarea resinae	JM0010.2/FH 00965391	Farlow Herbarium, Harvard University	Sweetwater Creek State Park, Douglas County, Georgia, USA	On resin of Pinus cf. taeda	MT809257	MT809329	MT809385	This study
Zythia resinae	Sarea resinae	JM0012	Farlow Herbarium, Harvard University	Arnold Arboretum, Boston, Suffolk County, Massachusetts, USA	On resin of Pinus sylvestris	MT809259	MT809331	MT809387	This study
Zythia resinae	Sarea resinae	JM0004	Farlow Herbarium, Harvard University	Appleton Farms Grass Rides, Hamilton, Essex County, Massachusetts, USA	On resin of Pinus sp.	MT809250	MT809322	MT809378	This study
Zythia resinae	Sarea resinae	JM0009.1/FH 00965388	Farlow Herbarium, Harvard University	Unicoi State Park, White County, Georgia, USA	On resin of Pinus sp.	MT809254	MT809326	MT809382	This study
Zythia resinae	Sarea resinae	BHI-F871	Farlow Herbarium, Harvard University	Grape Island, Weymouth, Plymouth County, Massachusetts, USA	On resin flow of Pinus strobus	MT809247	MT809319	MT809375	This study
Zythia resinae	—	ACD0147/MUOB 366555/MF80997/MICH 139996	University of Michigan	Whitefish Dunes State Park, Door County, Wisconsin, USA	On resin of Thuja occidentalis	MT809297	MT809297	—	This study
Zythia resinae	Sarea resinae	M. Haldeman 2747	Personal Herbarium of Michael Haldeman	Mt. Baker-Snoqualmie National Forest, Whatcom County, Washington, USA	On resin of Pseudotsuga menziesii	MT804369	MT809315	MT809426	This study
Zythia resinae	Sarea resinae	JM0065.1	Farlow Herbarium, Harvard University	Plumas National Forest, Plumas County, California, USA	On resin of Pinus lambertiana	MT804366	MT809312	MT809392	This study
Zythia resinae	Sarea resinae	JM0064.1	Farlow Herbarium, Harvard University	Plumas National Forest, Plumas County, California, USA	On resin of Pseudotsuga menziesii	MT804365	MT809311	MT809391	This study
Zythia resinae	Sarea resinae	M. Haldeman 2514	Personal Herbarium of Michael Haldeman	Clearwater County, Idaho, USA	On resin of Pseudotsuga menziesii	MT809293	MT809348	MT809425	This study
Zythia resinae	Sarea resinae	DR-56/FH 00965385	Farlow Herbarium, Harvard University	Parque Nacional Juan B. Pérez, La Vega, Dominican Republic	On resin of Pinus occidentalis	MT804355 + MT804357	—	—	This study
Zythia resinae	Sarea resinae	JM0008	Farlow Herbarium, Harvard University	Milbridge, Washington County, Maine, USA	On resin of Picea glauca	MT809253	MT809325	MT809381	This study
Zythia resinae	Sarea resinae	JM0006	Farlow Herbarium, Harvard University	Eagle Hill Institute, Steuben, Washington County, Maine, USA	On resin of Picea glauca	MT809251	MT809323	MT809379	This study
Zythia resinae	Sarea resinae	IGB455	Universitat de València	Hilmteich, Graz, Styria, Austria	On resin of Picea abies	MT809281	MT809281	MT809356	This study
Zythia resinae	Sarea resinae	JM0077	Farlow Herbarium, Harvard University	Cleveland National Forest, San Diego County, California, USA	On resin of Cupressus forbesii	MT809267	MT809267	MT809400	This study
Zythia resinae	Sarea resinae	JM0074.2	Farlow Herbarium, Harvard University	Redwoods National Park, Del Norte County, California, USA	On resin of Picea sitchensis	MT809266	MT810008	MT809399	This study
Zythia resinae	Sarea resinae	J. Malíček 12018	Personal Herbarium of Jiří Malíček	Jince, Příbram, Central Bohemia, Czechia	On resin of Larix decidua	MT809289	MT809346	MT809421	This study
Zythia resinae	Sarea resinae	J. Malíček 11998	Personal Herbarium of Jiří Malíček	Strašice, Rokycany, Plzeň, Czechia	On resin of Larix decidua	MT809286	MT809343	MT809418	This study
Zythia resinae	Sarea resinae	J. Malíček 12159	Personal Herbarium of Jiří Malíček	Nepomuk, Plzeň-South, Plzeň, Czechia	On resin of Larix decidua	MT809291	MT809291	MT809423	This study
Zythia resinae	Sarea resinae	J. Malíček 12020	Personal Herbarium of Jiří Malíček	Brdy Hills, Příbram, Central Bohemia, Czechia	On resin of Larix decidua	MT809290	MT809290	MT809422	This study
Zythia resinae	Sarea resinae	JM0044	Farlow Herbarium, Harvard University	Ell Pond Preserve, Washington County, Rhode Island, USA	On resin of Chamaecyparis thyoides	MT809261	MT809261	MT809390	This study
Zythia resinae	Sarea resinae	JM0036	Farlow Herbarium, Harvard University	Arnold Arboretum, Boston, Suffolk County, Massachusetts, USA	On resin of Chamaecyparis obtusa	MT804364	MT809310	MT809389	This study
Zythia resinae	Sarea resinae	JM0120	Farlow Herbarium, Harvard University	Cape Cod National Seashore, Barnstable County, Massachusetts, USA	On resin of Chamaecyparis thyoides	MT809270	MT809270	MT809403	This study
Zythia resinae	Sarea resinae	IGB450	Universitat de València	Pla de Mora, Quatretonda, Valencia, Spain	On resin of Cupressus arizonica	MT804368	MT809314	MT809411	This study
Zythia resinae	Sarea resinae	IGB317	Universitat de València	La Febra, Quatretonda, Valencia, Spain	On resin of Cupressus sempervirens	MT804367	MT809313	MT809408	This study
Zythia resinae	Sarea resinae	JM0068/FH 00965406	Farlow Herbarium, Harvard University	Klamath National Forest, Siskiyou County, California, USA	On resin of Chamaecyparis lawsoniana	MT809263	MT809263	MT809396	This study
Zythia resinae	Sarea resinae	IGB453	Universitat de València	Pla de la Nevereta, Barx, Valencia, Spain	On resin of Pinus halapensis	MT809279	MT809340	MT809413	This study
Zythia resinae	Sarea resinae	IGB316	Universitat de València	Playa Pita, Abejar, Soria, Spain	On resin of Pinus sylvestris	MT809274	MT809336	MT809406	This study
Zythia resinae	Sarea resinae	IGB449	Universitat de València	Pla de Mora, Quatretonda, Valencia, Spain	On resin of Pinus halapensis	MT809277	MT809339	MT809410	This study
Zythia resinae	Sarea resinae	IGB456	Universitat de València	Serra Malagueta, Santiago, Cape Verde	On resin of Pinus canariensis	MT809282	MT809282	MT809415	This study
Zythia resinae	Sarea resinae	ACD0229/MICH 139997	University of Michigan	University of Michigan North Campus, Ann Arbor, Washtenaw County, Michigan, USA	On resin of Pinus sylvestris	MT809298	MT809298	MT809430	This study
Zythia resinae	Sarea resinae	PV-D836-B/FH 00965387	Farlow Herbarium, Harvard University	Furuberget Quarry, Hedmark, Norway	On resin of fallen Pinus sylvestris	MT809305	MT809305	MT809433	This study
Zythia resinae	Sarea resinae	THX-134/TNS-F-41522	National Museum of Nature and Science	Mchiya, Hitachiota-shi, Naka-gun, Ibaraki Prefecture, Japan	On Pinus sp. bark	MT804356 + MT804358	—	—	This study
Zythia resinae	Sarea resinae	Martin Westberg 851/LD 1356193	Lund University	San Francisco Peaks, Coconino County, Arizona, USA	On the base of Pinus aristata	MT809303	—	—	This study
Zythia resinae	—	ARIZ:NC1591	University of Arizona	Highlands, Macon County, North Carolina, USA	Senescent leaf of Tsuga canadensis in canopy	KX908528	KX908528	—	U'ren and Arnold 2016
Zythia resinae	Sarea resinae	olrim420	—	Central Sweden	6-year-old untreated stumps of Picea abies	AY781237	—	—	Vasiliauskas et al. 2005
Zythia resinae	Sarea resinae	CBS 428.52	Westerdijk Fungal Biodiversity Institute	Surrey, England, United Kingdom	Pseudotsuga menziesii	MH857111	MH868643	—	Vu et al. 2019
Zythia resinae	Zythia pinastri	CBS 217.27/ATCC 24114	Westerdijk Fungal Biodiversity Institute	—	Pinus nigra	MH854935	MH866429	—	Vu et al. 2019
Zythia resinae	Sarea resinae	CBS 450.54	Westerdijk Fungal Biodiversity Institute	Surrey, England, United Kingdom	Bleeding Pseudotsuga menziesii	MH857390	MH868931	—	Vu et al. 2019
Zythia resinae	Sarea resinae	CBS 291.30	Westerdijk Fungal Biodiversity Institute	Tarsky District, Omsk Oblast, Russia	Pinus sylvestris	MH855144	MH866594	—	Vu et al. 2019
Zythia resinae	Sarea resinae	CBS 441.34	Westerdijk Fungal Biodiversity Institute	North Carolina, USA	Living twig of Pinus echinata	MH855597	MH867108	—	Vu et al. 2019
References:
Albertson A (2017) A survey of foliar fungal endophyte communities of Rocky Mountain bristlecone pine Populations in the Colorado Rocky Mountains. Master’s Thesis, Colorado State University
Arenz BE, Held BW, Jurgens JA, et al (2006) Fungal diversity in soils and historic wood from the Ross Sea region of Antarctica. Soil Biology and Biochemistry 38(10):3057–3064. https://doi.org/10.1016/j.soilbio.2006.01.016
Arhipova N, Gaitnieks T, Donis J, et al (2011) Butt rot incidence, causal fungi, and related yield loss in Picea abies stands of Latvia. Canadian Journal of Forest Research 41(12):2337–2345. https://doi.org/10.1139/x11-141
Arhipova N, Jansons A, Zaluma A, et al (2015) Bark stripping of Pinus contorta caused by moose and deer: wounding patterns, discoloration of wood, and associated fungi. Canadian Journal of Forest Research 45(10):1434–1438. https://doi.org/10.1139/cjfr-2015-0119
Beimforde C, Mitchell JK, Rikkinen J, Schmidt AR (2020) Sareomycetes cl. nov.: A new proposal for placement of the resinicolous genus Sarea (Ascomycota, Pezizomycotina). Fungal Systematics and Evolution 6:25–37. https://doi.org/10.3114/fuse.2020.06.02
Bendiksby M, Timdal E (2013) Molecular phylogenetics and taxonomy of Hypocenomyce sensu lato (Ascomycota: Lecanoromycetes): extreme polyphyly and morphological/ecological convergence. Taxon 62(5):940–956. https://doi.org/10.12705/625.18
Bowman EA, Arnold AE (2018) Distributions of ectomycorrhizal and foliar endophytic fungal communities associated with Pinus ponderosa along a spatially constrained elevation gradient. American Journal of Botany 105(4):687–699. https://doi.org/10.1002/ajb2.1072
Burneviča N, Jansons Ā, Zaļuma A, et al (2016) Fungi inhabiting bark stripping wounds made by large game on stems of Picea abies (L.) Karst. in Latvia. Baltic Forestry 22(1):2–7
Giraldo A, Gené J, Sutton DA, et al (2014) Phylogenetic circumscription of Arthrographis (Eremomycetaceae, Dothideomycetes). Persoonia 32(1):102–114. https://doi.org/10.3767/003158514X680207
Jusino MA, Lindner DL, Banik MT, Walters JR (2015) Heart rot hotel: fungal communities in red-cockaded woodpecker excavations. Fungal Ecology 14:33–43. https://doi.org/10.1016/j.funeco.2014.11.002
Kang H-J, Sigler L, Lee J, et al (2010) Xylogone ganodermophthora sp. nov., an ascomycetous pathogen causing yellow rot on cultivated mushroom Ganoderma lucidum in Korea. Mycologia 102(5):1167–1184. https://doi.org/10.3852/09-304
Koukol O, Kolařík M, Kolářová Z, Baldrian P (2012) Diversity of foliar endophytes in wind-fallen Picea abies trees. Fungal Diversity 54(1):69–77. https://doi.org/10.1007/s13225-011-0112-2
Larkin BG, Hunt LS, Ramsey PW (2012) Foliar nutrients shape fungal endophyte communities in western white pine (Pinus monticola) with implications for white-tailed deer herbivory. Fungal Ecology 5(2):252–260. https://doi.org/10.1016/j.funeco.2011.11.002
Lygis V, Vasiliauskas R, Stenlid J, Vasiliauskas A (2004) Silvicultural and pathological evaluation of Scots pine afforestations mixed with deciduous trees to reduce the infections by Heterobasidion annosum s.s. Forest Ecology and Management 201(2–3):275–285. https://doi.org/10.1016/j.foreco.2004.07.013
Lygis V, Vasiliauskaite I, Matelis A, et al (2014) Fungi in living and dead stems and stumps of Pinus mugo on coastal dunes of the Baltic Sea. Plant Protection Science 50(4):221–226
Mark K, Cornejo C, Keller C, et al (2016) Barcoding lichen-forming fungi using 454 pyrosequencing is challenged by artifactual and biological sequence variation. Genome 59(9):685–704. https://doi.org/10.1139/gen-2015-0189
Masumoto H, Degawa Y (2019) The effect of surface sterilization and the type of sterilizer on the genus composition of lichen-inhabiting fungi with notes on some frequently isolated genera. Mycoscience 60(6):331–342. https://doi.org/10.1016/j.myc.2019.07.004
Miadlikowska J, Kauff F, Högnabba F, et al (2014) A multigene phylogenetic synthesis for the class Lecanoromycetes (Ascomycota): 1307 fungi representing 1139 infrageneric taxa, 317 genera and 66 families. Molecular Phylogenetics and Evolution 79:132–168. https://doi.org/10.1016/j.ympev.2014.04.003
Murata Y, Sano A, Kamei K, Nishimura K (2005) [The first isolation of Arthrographis kalrae (Tewari et Macpherson) Sigler et Carmichel 1976 from the oral cavity of a canine in Japan]. Nihon’ishinkingakkai sōkai puroguramu shōroku-shū 49:162. https://doi.org/10.11534/jsmm.49.0.162.0
Peršoh D, Rambold G (2012) Lichen-associated fungi of the Letharietum vulpinae. Mycological Progress 11(3):753–760. https://doi.org/10.1007/s11557-011-0786-6
Reeb V, Lutzoni F, Roux C (2004) Contribution of RPB2 to multilocus phylogenetic studies of the euascomycetes (Pezizomycotina, Fungi) with special emphasis on the lichen-forming Acarosporaceae and evolution of polyspory. Molecular Phylogenetics and Evolution 32(3):1036–1060. https://doi.org/10.1016/j.ympev.2004.04.012
Sánchez Márquez S, Bills GF, Zabalgogeazcoa I (2008) Diversity and structure of the fungal endophytic assemblages from two sympatric coastal grasses. Fungal Diversity 33:87–100
Sanz-Ros AV, Müller MM, San Martín R, Diez JJ (2015) Fungal endophytic communities on twigs of fast and slow growing Scots pine (Pinus sylvestris L.) in northern Spain. Fungal Biology 119(10):870–883. https://doi.org/10.1016/j.funbio.2015.06.008
Terhonen E, Sun H, Buée M, et al (2013) Effects of the use of biocontrol agent (Phlebiopsis gigantea) on fungal communities on the surface of Picea abies stumps. Forest Ecology and Management 310:428–433. https://doi.org/10.1016/j.foreco.2013.08.044
U’Ren JM, Arnold AE (2016) Diversity, taxonomic composition, and functional aspects of fungal communities in living, senesced, and fallen leaves at five sites across North America. PeerJ 4:e2768. https://doi.org/10.7717/peerj.2768
Vasiliauskas R, Larsson E, Larsson K-H, Stenlid J (2005) Persistence and long-term impact of Rotstop biological control agent on mycodiversity in Picea abies stumps. Biological Control 32(2):295–304. https://doi.org/10.1016/j.biocontrol.2004.10.008
Voglmayr H, Fournier J, Jaklitsch WM (2019) Two new classes of Ascomycota: Xylobotryomycetes and Candelariomycetes. Persoonia 42(1):36–49. https://doi.org/10.3767/persoonia.2019.42.02
Vu D, Groenewald M, de Vries M, et al (2019) Large-scale generation and analysis of filamentous fungal DNA barcodes boosts coverage for kingdom Fungi and reveals thresholds for fungal species and higher taxon delimitation. Studies in Mycology 92:135–154. https://doi.org/10.1016/j.simyco.2018.05.001
Wedin M, Wiklund E, Crewe A, et al (2005) Phylogenetic relationships of Lecanoromycetes (Ascomycota) as revealed by analyses of mtSSU and nLSU rDNA sequence data. Mycological Research 109(2):159–172. https://doi.org/10.1017/S0953756204002102
Westberg M, Frödén P, Wedin M (2009) A monograph of the genus Placomaronea (Ascomycota, Candelariales). The Lichenologist 41(5):513–527. https://doi.org/10.1017/S0024282909990156
