# Supplementary material for: Sareomycetes: more diverse than meets the eye
Source: IMA Fungus. 2021 Mar 16;12:6. doi: 10.1186/s43008-021-00056-0 (PMC7961326; doi:10.1186/s43008-021-00056-0)
Supplement: Supplementary file 5 — Additional file 5: Table S3. Sequences used in six-locus analyses. GenBank sequences used for dating analyses in Figs. 6a, S6, and S7 arranged alphabetically by class. [file 43008_2021_56_MOESM5_ESM.xlsx]

## Sheet: Sheet1
Class	Species	nuSSU	nuLSU	tef1-α	RPB2	RPB1	mtSSU
Agaricomycetes	Armillaria mellea	AY787217	AY700194	AY881023	AY780938	AY788849
Agaricomycetes	Cotylidia sp.	AY705958	AY629317	AY885148	AY883422	AY864868	FJ436111
Agaricomycetes	Fomitopsis pinicola	AY705967	AY684164	AY885152	AY786056	AY864874	FJ436112
Arthoniomycetes	Arthonia caesia		FJ469668		FJ469670		FJ469671
Arthoniomycetes	Opegrapha dolomitica	DQ883706		DQ883732	DQ883714	DQ883717
Arthoniomycetes	Roccella fuciformis	AY584678	AY584654		DQ782866		EU704082
Arthoniomycetes	Simonyella variegata	AY584669		DQ782891	DQ782861	DQ782819	AY584631
Coniocybomycetes	Chaenotheca phaeocephala	KF157972	KF157984		KF158000	KF157995
Coniocybomycetes	Chaenotheca brachypoda	KF157971	KF157983		KF157999	JX000135	JX000122
Coniocybomycetes	Chaenotheca trichialis	KF157973	KF157985		KF158001		JX000120
Coniocybomycetes	Chaenotheca xyloxena		KF157986		KF862712
Coniocybomycetes	Sclerophora sanguinea	KF157981	KF157993		KF158006	KF157997
Dacrymycetes	Calocera cornea	AY771610	AY701526	AY881019	AY536286	AY857980
Dothideomycetes	Capnodium coffeae	DQ247808	DQ247800	DQ471089	DQ247788	DQ471162	FJ190609
Dothideomycetes	Capnodium salicinum	DQ677997	DQ678050	DQ677889
Dothideomycetes	Cladosporium cladosporioides	DQ678004	DQ678057	DQ677898	DQ677952	EU186064	FJ190628
Dothideomycetes	Diaporthe eres	DQ471015	AF408350	DQ479931	DQ470919		FJ190607
Dothideomycetes	Dothidea insculpta	DQ247810	DQ247802	DQ471081	AF107800	DQ471154	FJ190602
Dothideomycetes	Dothidea sambuci	AY544722	AY544681	DQ497606	DQ522854		AY544739
Dothideomycetes	Dothiora cannabinae	DQ479933	DQ470984	DQ471107	DQ470936	DQ471182	FJ190636
Dothideomycetes	Mycosphaerella punctiformis	DQ471017	DQ470968	DQ471092	DQ470920	DQ471165	FJ190611
Eurotiomycetes	Anthracothecium nanum		226439837			226876242	229614775
Eurotiomycetes	Arachniotus littoralis	226439906	226439838			226876244	229614786
Eurotiomycetes	Arachnomyces glareosus	226439907	226439839			226876246	229614787
Eurotiomycetes	Arthroderma ciferrii	148628062	148628053		148628041		229614789
Eurotiomycetes	Aspergillus fumigatus	AB008401	AY660917	XM_745295	XM741647	XM747744
Eurotiomycetes	Aspergillus nidulans	1914836	18265987	XM_656730	67904265	67517056
Eurotiomycetes	Bagliettoa parmigera AFTOL-ID 2271	EF689825	EF643805			EF689746
Eurotiomycetes	Byssochlamys nivea	174002	33113391		6606106	226876252	403074
Eurotiomycetes	Caliciopsis orientalis	DQ471039	DQ470987	DQ471111	DQ470939	DQ471185	FJ190654
Eurotiomycetes	Capronia pilosella	DQ823106	DQ823099	DQ840565	DQ840561	DQ840554	FJ225725
Eurotiomycetes	Catapyrenium daedaleum	EF689830	EF643748			EF689748	JX000118
Eurotiomycetes	Chaenothecopsis montana	KF157975	KF157987		KF158002
Eurotiomycetes	Chaenothecopsis sitchensis	KF157976	KF157988		KF158003	KF157996
Eurotiomycetes	Chromocleista malachitea	226439912	226439847		372120985	226876254	229614779
Eurotiomycetes	Coniosporium perforans	226439871	226439803				229614738
Eurotiomycetes	Culture form Lichenodiplis lecanorae on Tephromela atra (inoculum 1) L1858	KT263100	KT263086				KT263118
Eurotiomycetes	Culture from Muellerella atricola on Tephromela atra – Muggia 0633-13 (inoculum 2) L1993	KT263102	KT263084				KT263121
Eurotiomycetes	Dermatocarpon miniatum	AY584668	AY584644	DQ782893	DQ782863	DQ782821	AY584616
Eurotiomycetes	Dolabra nepheliae		283982433	GU332522		283982437	283982435
Eurotiomycetes	Endocarpon pallidulum	DQ823104	DQ823097		DQ840559	DQ840552
Eurotiomycetes	Epibryon hepaticola strain M10	EU940018	EU940091		EU940307		EU940243
Eurotiomycetes	Eupenicillium javanicum	148628061	148628052		148628039		229614780
Eurotiomycetes	Exophiala dermatitidis	DQ823107	DQ823100	DQ840566	DQ840562	DQ840555	FJ225740
Eurotiomycetes	Exophiala pisciphila	DQ823108	DQ823101	DQ840567	DQ840563	DQ840556	FJ225744
Eurotiomycetes	Exophiala salmonis	EF413608	EF413609	EF413612	EF413611	EF413610	FJ225745
Eurotiomycetes	Fusichalara minuta CBS 709.88	KX537773	KX537758		KX537770		KX537762
Eurotiomycetes	Granulopyrenis seawardii	126428489	126428492		126428495
Eurotiomycetes	Gymnoascus reessii	226439915	226439850			226876258	229614792
Eurotiomycetes	Heteroplacidium imbricatum AFTOL-ID 2281	EF689839	EF643756			EF689758	FJ225679
Eurotiomycetes	Hydropunctaria maura isolate AFTOL-ID 2263	EF689876	EF643801			EF689803	FJ225681
Eurotiomycetes	Leucothecium emdenii	226439917	226439852			226876262	229614793
Eurotiomycetes	Mastodia sp. I129	MT877143	MT877191		MT872989	MT873003	MT877166
Eurotiomycetes	Mastodia sp. I866	MT877144	MT877203	MT872960	MT873001	MT873012	MT877178
Eurotiomycetes	Mastodia sp. I867	MT877145	MT877204	MT872961	MT873002	MT873013	MT877179
Eurotiomycetes	Mastodia sp. I880	MT877146	MT877193	MT872962	MT872997	MT873004	MT877167
Eurotiomycetes	Mastodia sp. I884	MT877147	MT877199	MT872965	MT872990	MT873005	MT877168
Eurotiomycetes	Mastodia sp. I891	MT877148	MT877202	MT872963	MT872991	MT873006	MT877169
Eurotiomycetes	Mastodia sp. I902	MT877149	MT877194	MT872964	MT872992	MT873007	MT877172
Eurotiomycetes	Mastodia sp. I910	MT877150	MT877195		MT872993	MT873008	MT877170
Eurotiomycetes	Mastodia sp. I911	MT877151	MT877196		MT872994	MT873009	MT877171
Eurotiomycetes	Mastodia sp. I927	MT877152	MT877200	MT872968	MT872998	MT873014	MT877173
Eurotiomycetes	Mastodia sp. I930		MT877192	MT872967	MT872995	MT873010	MT877176
Eurotiomycetes	Mastodia sp. I937	MT877153	MT877201	MT872966	MT872996	MT873011	MT877177
Eurotiomycetes	Mastodia sp. I959		MT877197	MT872969	MT872999	MT873015	MT877174
Eurotiomycetes	Mastodia sp. I973	MT877154	MT877198	MT872970	MT873000	MT873016	MT877175
Eurotiomycetes	Monascus purpureus	DQ782881	DQ782908		JN121422	DQ842012	FJ225780
Eurotiomycetes	Muellerella atricola (perithecia) on thallus of Tephromela atra A440	KT285930	KT285907				KT285918
Eurotiomycetes	Normandina pulchella TNS:Ohmura 7853	KF972463	KF972457			KF972467	KF972459
Eurotiomycetes	Onygena corvina isolate CBS 281.48	FJ358352	FJ358287			FJ358414	FJ225792
Eurotiomycetes	Penicillium freii	358001310	358001281		358001971	358001852
Eurotipmycetes	Pseudosclerococcum golindoi	MK759887	MK759890				MK759897
Eurotiomycetes	Pyrenula pseudobufonia	AY641001	AY640962		AY641068	DQ840558	AY584720
Eurotiomycetes	Pyrgillus javanicus	DQ823110	DQ823103		DQ842009		FJ225774
Eurotiomycetes	Ramichloridium anceps	DQ823109	DQ823102	DQ840568	DQ840564	DQ840557	FJ225752
Eurotiomycetes	Rhopalophora sp.	KX537771	KX537756				KX537760
Eurotiomycetes	Sclerococcum parasiticum	MK759888	MK759892				MK759899
Eurotiomycetes	Shanorella spirotricha isolate CBS 304.56	FJ358353	FJ358288			FJ358415	FJ22579
Eurotiomycetes	Sphinctrina turbinata	U86693	EF413632		EF413633		FJ713611
Eurotiomycetes	Spiromastix warcupii	DQ782882	DQ782909	DQ782900		EF413613	FJ225794
Eurotiomycetes	Staurothele areolata	157741438	157102977			157741537	229614701
Eurotiomycetes	Talaromyces flavus CBS 310.38 = NRRL 2098, FRR 2386	GU733356	EU021596		EU021620
Eurotiomycetes	Turgidosculum ulvae	MF970431	MF970433			MF970440	MF970437
Eurotiomycetes	Verrucaria tristis	EF689883	EF643813			EF689813	FJ225711
Eurotiomycetes	Wahlenbergiella mucosa	EF689877	EF643802			EF689804	FJ225720
Eurotiomycetes	Wahlenbergiella striatula	157741464	157103015			157741607	229614723
Eurotiomycetes	Wahlenbergiella tavaresiae	HQ822058	HQ822059				HQ822057
Eurotiomycetes	Eurotiomycetes sp. rA_PV-934-Su-1a	MT863862	MT863868		MT878620	MT878626	MT863865
Eurotiomycetes	Eurotiomycetes sp. rA_PV-D-911-Sp-1a	MT863861	MT863867		MT878619	MT878625	MT863864
Eurotiomycetes	Eurotiomycetes sp. rA_JM-IGB-02a	MT863863	MT863869		MT878621	MT878627	MT863866
Geoglossomycetes	Geoglossum nigritum	AY544694	AY544650	DQ471044	DQ470879	DQ471115	AY544740
Geoglossomycetes	Trichoglossum hirsutum	AY544697	AY544653	DQ471049	DQ470881	DQ471119	AY584733
Lecanoromycetes	Alectoria ochroleuca		DQ986801		DQ992474	DQ986858	DQ986785
Lecanoromycetes	Bacidia rosella	AF091585	AY300829		AM292755	AY756412	AY300877
Lecanoromycetes	Bacidia schweinitzii		DQ782911	DQ782902	DQ782872	DQ782830	KJ766354
Lecanoromycetes	Calicium salicinum	KF157970	KF157982		KF157998	KF157994
Lecanoromycetes	Canoparmelia caroliniana	AY584658	AY584634	DQ782889	AY584683	DQ782817	AY584613
Lecanoromycetes	Cladonia caroliniana	AY584664	AY584640	DQ782888	AY584684	DQ782816	AY584614
Lecanoromycetes	Coccocarpia erythroxyli	DQ883791	DQ883800	DQ883775	DQ883756	DQ883743	DQ912294
Lecanoromycetes	Cyphelium inquinans	U86695	AY453639				AY143404
Lecanoromycetes	Cyphelium tigillare	AF241545	AY453641				JQ301534
Lecanoromycetes	Flavoparmelia caperata	AY584663	AY584639	DQ883763	AY584685	DQ883778	AY584617
Lecanoromycetes	Lecanora hybocarpa	DQ782883	DQ782910	DQ782901	DQ782871	DQ782829	DQ912273
Lecanoromycetes	Lobariella pallida	DQ883788	DQ883797		DQ883753	DQ883740	DQ912297
Lecanoromycetes	Mycoblastus sanguinarius	DQ782879	DQ782915	DQ782898	DQ782867	DQ782827	KJ766440
Lecanoromycetes	Parmelia saxatilis	AF117985	AY300849			DQ923695	AY340514
Lecanoromycetes	Peltigera degenii	AY584681	AY584657		AY584688	DQ782826	AY584628
Lecanoromycetes	Phyllopsora sp.	KF157978	KF157990		KF158005
Lecanoromycetes	Physcia aipolia	DQ782876	DQ782904		DQ782862	DQ782820	DQ912290
Lecanoromycetes	Niebla cephalota		DQ986762		DQ992436	DQ986832	DQ986893
Lecanoromycetes	Niebla homalea		MG926085		MG926260		MG925888
Lecanoromycetes	Trichoramalina crinita		MG926127		MG926302	MG926224	MG925944
Lecanoromycetes	Trichoramalina melanothrix		MG926128		MG926303	MG926225	MG925945
Lecanoromycetes	Ramalina dilacerata		MG926104			MG926203	MG925917
Lecanoromycetes	Ramalina farinacea	KJ766783	KJ766646		KJ766963	KJ766831	KJ766480
Lecanoromycetes	Ramalina fastigiata		AY756360		MG926276	AY756422	AY756375
Lecanoromycetes	Ramalina fraxinea		MG926105		MG926277	MG926204	MG925918
Lecanoromycetes	Ramalina pollinaria		MG926108		MG926278		AM292752
Lecanoromycetes	Ramalina siliquosa		MG926109		MG926279	MG926206	MG925920
Lecanoromycetes	Ramalina sinensis		MG926110			MG926207	MG925921
Lecanoromycetes	Ramalinopsis mannii		MG926111		MG926280	MG926208
Leotiomycetes	Cudoniella clavus	DQ470992	DQ470944	DQ471056	DQ470888	DQ471128	FJ713604
Leotiomycetes	Lachnum virgineum	AY544688	AY544646	DQ497602	DQ470877	DQ842030	AY544745
Leotiomycetes	Leotia lubrica	AY544687	AY544644	DQ471041	DQ470876	DQ471113	AY544746
Lichinomycetes	Lempholemma polyanthes	15216701	15216702		AY641050
Lichinomycetes	Lichinella iodopulchra USA, NM, 2003 hb. M.S. 16319a			DQ832327	DQ832328	DQ782857
Lichinomycetes	Lichinella nigritella USA, AZ, 2003 hb. M.S. 16228d	MF766301			MF804897		MF766342
Lichinomycetes	Neoheppia brasiliensis South Africa, 1983 hb. B.B. 14083a	MF766298	MF766421		MF804874		MF766339
Lichinomycetes	Neoheppia cataractae Dem. Rp. Congo, 1947 hb. B.B. 1329	MF766299	MF766422		MF804875		MF766340
Lichinomycetes	Peltula auriculata	DQ832332	DQ832330		DQ832331	DQ782856
Lichinomycetes	Peltula obscuratula Morocco, 1987 hb. B.B. ex hb. Murcia	MF766284	MF766407		MF804867		MF766325
Lichinomycetes	Peltula umbilicata	DQ782887	DQ832334	DQ782919	DQ832335	DQ782855	DQ922954
Lichinomycetes	Peltula zahlbruckneri Mexico, 1993 hb. B.B. 20157a	MF766295	MF766418		MF804889		MF766336
Lichinomycetes	Peltula sp. I991		MT877190	MT872959	MT872988	MT873027	MT877165
Lichinomycetes	Lichina confinis I1017	MT877135	MT877183	MT872974	MT872982	MT873020	MT877158
Lichinomycetes	Lichina confinis I1024	MT877136	MT877184	MT872975	MT872983	MT873021	MT877159
Lichinomycetes	Lichina intermedia I943	MT877140	MT877186		MT872985	MT873025	MT877161
Lichinomycetes	Lichina intermedia I945	MT877141	MT877188	MT872977	MT872986	MT873023	MT877162
Lichinomycetes	Lichina intermedia I950	MT877137	MT877185	MT872976	MT872984	MT873022	MT877160
Lichinomycetes	Lichina intermedia I1001	MT877142	MT877187	MT872978	MT872987	MT873024	MT877163
Lichinomycetes	Lichina pygmaea I1028	MT877138	MT877182	MT872973	MT872980	MT873018	MT877156
Lichinomycetes	Lichina pygmaea s1528	MT877139	MT877181	MT872972	MT872981	MT873019	MT877157
Lichinomycetes	Lichina sp. s1702	MT877134	MT877180	MT872971	MT872979	MT873017	MT877155
Lichinomycetes	Lichinella sp. I990		MT877189			MT873026	MT877164
Orbiliomycetes	Orbilia auricolor	DQ471001	DQ470953	DQ471072	DQ470903
Orbiliomycetes	Orbilia vinosa	DQ471000	DQ470952	DQ471071		DQ471145
Pezizomycetes	Aleuria aurantia	AY544698	AY544654	DQ466085	DQ247785	DQ471120
Pezizomycetes	Caloscypha fulgens	DQ247807	DQ247799	DQ471054	DQ247787	DQ471126
Pezizomycetes	Morchella esculenta cf.	AY544708	AY544664	DQ471046	DQ470880	DQ471117	AY544750
Pezizomycetes	Sarcoscypha coccinea	AY544691	AY544647		DQ497612		AY544755
Pezizomycetes	Scutellinia scutellata	DQ247814	DQ247806	DQ471047	DQ247796	DQ479935	FJ190587
Sareomycetes	Sarea coeloplata 2 BHI-F926a	MT809361	MT809320		MT822312		MT809376
Sareomycetes	Sarea coeloplata 2 JM00011a	MT809370	MT809330		MT830588		MT809386
Sareomycetes	Sarea difformis JM0009.2a	MT809367	MT809327		MT830586		MT809383
Sareomycetes	Sarea difformis JM00010.1a	MT809368	MT809328		MT830587		MT809384
Sareomycetes	Zythia resinae BHI-F871b	MT809359	MT809319		MT822311		MT809375
Sareomycetes	Zythia resinae JM0004a	MT809362	MT809322		MT822313		MT809378
Sareomycetes	Zythia resinae JM0006a	MT809363	MT809323		MT822314		MT809379
Sareomycetes	Zythia resinae JM0008a	MT809365	MT809325		MT822315		MT809381
Sareomycetes	Zythia resinae JM0009.1a	MT809366	MT809326		MT830585		MT809382
Sordariomycetes	Cordyceps capitata	AY489689	AY489721	AY489615	DQ522421	AY489649	FJ713628
Sordariomycetes	Nectria cinnabarina	U32412	U00748	AF543785	DQ522456	AY489666	FJ713622
Sordariomycetes	Neurospora crassa AFTOL-ID 1078	X04971	AF286411	XM_959775	XM_952013	XM_959004
Sordariomycetes	Sordaria fimicola AFTOL-ID 216	AY545724	AY545728	DQ518175
Sordariomycetes	Xylaria acuta	AY544719	AY544676	DQ471048	DQ247797	DQ471118	AY544759
Sordariomycetes	Xylaria hypoxylon	AY544692	AY544648	DQ471042	DQ470878	DQ471114	AF431964
Xylobotryomycetes	Cirrosporium novae-zelandiae CBS 123236	HQ878613	HQ878612		HQ878614	JQ437440	JQ437441
Xylobotryomycetes	Xylobotryum andinum XA1 = CBS 144327 = WU 39969	MH468791	MH468791		MH468794	MH468798
Xylobotryomycetes	Xylobotryum portentosum XP = WU 33543	MH468792	MH468792		MH468795	MH468799
