# Supplementary material for: Sareomycetes: more diverse than meets the eye
Source: IMA Fungus. 2021 Mar 16;12:6. doi: 10.1186/s43008-021-00056-0 (PMC7961326; doi:10.1186/s43008-021-00056-0)
Supplement: Supplementary file 8 — Additional file 8: Table S6. Prior host records for Sarea spp. and Zythia resinae. Some representative literature and specimen database host reports of species in Zythia and Sarea prior to this study. Host genera are arranged alphabetically by family, and Cupressus is given in both its broad sense (encompassing Callitropsis, Cupressus s.str., Hesperocyparis, and Xanthocyparis) and its strict sense, differentiated from Hesperocyparis. * indicates a report which is ambiguous. [file 43008_2021_56_MOESM8_ESM.xlsx]

## Sheet: Sheet1
Host Genus			Reported Species		* Report questionable
			Sarea spp.	Zythia resinae
Cupressaceae	Chamaecyparis		—	Ayers 1941; Suto 1985
	Cryptomeria		—	Suto 1985
	Cupressus s.lat.	Cupressus s.str.	—	Garrido-Benavent 2015
		Hesperocyparis	—	Hawksworth and Sherwood 1981; El Kholfy et al. 2014; Garrido-Benavent 2015
	Juniperus		—	Ladd 2019
	Taxodium		—	NYBG n.d.
	Thuja		—	Farr and Rossman n.d.
	Thujopsis		—	Suzuki et al. 1988*
Pinaceae	Abies		Conners 1967; Shaw 1973; Bellemère 1994; Wirth 1995; Etayo 2010; Skirina 2015a	Conners 1967; Shaw 1973; Skirina 2015; McMullin and Arsnault 2019
	Cedrus		Malençon 1979	—
	Larix		Conners 1967; Shaw 1973; Insarov and Pchelkin 1984	Ayers 1941; Hawksworth and Sherwood 1981; Kobayashi and Zhao 1989; Tchabanenko et al. 2018
	Picea		Groves and Wells 1956; Sutton 1980; Hawksworth and Sherwood 1981	Conners 1967; Shaw 1973; Hawksworth and Sherwood 1981; McMullin et al. 2019
	Pinus		Dennis 1978; Sutton 1980; Hawksworth and Sherwood 1981; Garrido-Benavent 2015	Ayers 1941; Conners 1967; Shaw 1973; Hawksworth and Sherwood 1981; Kobayashi & Zhao 1989; Garrido-Benavent 2015; Urbanavichene & Palice 2016
	Pseudotsuga		Groves and Wells 1956; Conners 1967; Shaw 1973; Hawksworth and Sherwood 1981	Conners 1967; Shaw 1973; Hawksworth and Sherwood 1981; Gadgil and Dick 1999; Robertson 2005
	Tsuga		Baranyay 1966; Shaw 1973	Baranyay 1966
	References:
	Ayers TT (1941) Biatorella resinae: the perfect stage of Zythia resinae. Mycologia 33(1):130. https://doi.org/10.2307/3754744
	Baranyay JA (1966) Fungi from dwarf mistletoe infections in western hemlock. Canadian Journal of Botany 44(5):597–604. https://doi.org/10.1139/b66-071
	Bellemère A (1994) Documents et commentaires sur l’ultrastructure des asques polysporés des Acarospora, de quelques genres de la famille des Acarosporaceae et de genres similaires. Bulletin de la Société linnéene de Provence 45:355–388
	Conners IL (1967) An annotated index of plant diseases in Canada, and fungi recorded on plants in Alaska, Canada and Greenland. Ottawa: Queen’s Printers
	Dennis RWG (1978) British Ascomycetes, Rev. and enl. ed. Vaduz: Cramer
	El Kholfy S, Outcoumit A, Touhami AO, et al (2014) Bibliographic inventory of Tangier’s fungi: catalogue of the ascomycetes fungal flora. International Journal of Plant, Animal, and Environmental Sciences 4(3):77–92
	Etayo J (2010) Líquenes y hongos liquenícolas de Aragón. Guineana 16:1–501
	Farr DF, Rossman AY. Biatorella resinae BPI 662386. In: Fungal Databases, U.S. National Fungus Collections, ARS, USDA. https://nt.ars-grin.gov/fungaldatabases/specimens/new_rptSpecimenOneRec.cfm?thisrec=BPI%20662386. Accessed 30 Sep 2019
	Gadgil PD, Dick M (1999) Fungi silvicolae Novaezelandiae: 1. New Zealand Journal of Forestry Science 29(3):428–439
	Garrido-Benavent I (2015) Contribución al conocimiento del género Sarea Fr. (Ascomycota, incertae sedis) en la Península Ibérica. Errotari 12:42–51
	Groves JW, Wells DE (1956) The genus Retinocyclus. Mycologia 48(6):865. https://doi.org/10.2307/3755713
	Hawksworth DL, Sherwood MA (1981) A reassessment of three widespread resinicolous discomycetes. Canadian Journal of Botany 59(3):357–372. https://doi.org/10.1139/b81-049
	Insarov GE, Pchelkin AB (1984) Kolichestvennyye Kharakteristiki Sostoyaniya Epifitnoy Likhenoflory Biosfernykh Zapovednikov. Sikhote-Alinskiy Zapovednik, Vypusk 2. Moscow: VNIIGMI-MTSD
	Kobayashi T, Zhao J-Z (1989) Notes on diseases of woody plants and their causal fungi in Heilongjiang Province, China, 1. Transactions of the Mycological Society of Japan 30(3):277–293
	Ladd D (2019) Lichen survey of Johnson’s Shut-Ins State Park, Reynolds County, Missouri: report to Missouri Department of Natural Resources under contract 4NRP-10192018. St. Louis, MO: Missouri Botanical Garden, NatureCITE Center for Integrative Taxonomy and Ecology
	Malençon G (1979) Nouvelles contributions a la flore mycologique du Maroc - II. Bulletin Trimestriel de la Société Mycologique de France 95(2):119–137
	McMullin RT, Arsenault A (2019) Lichens and allied fungi of Hall’s Gullies: a hotspot for rare and endangered species in Newfoundland, Canada. Northeastern Naturalist 26(4):729–748. https://doi.org/10.1656/045.026.0405
	McMullin RT, Drotos K, Ireland D, Dorval H (2019) Diversity and conservation status of lichens and allied fungi in the Greater Toronto Area: results from four years of the Ontario BioBlitz. The Canadian Field-Naturalist 132(4):394–406. https://doi.org/10.22621/cfn.v132i4.1997
	NYBG. Sarea resinae (Fr.) Kuntze. In: C. V. Starr Virtual Herbarium, Steere Herbarium, New York Botanical Garden. http://sweetgum.nybg.org/science/vh/specimen-details/?irn=2163483. Accessed 30 Sep 2019
	Robertson J (2005) Field trip to Rock Spring, Mt. Tamalpais State Park, April 23, 2005. Bulletin of the California Lichen Society 12(1):19–20
	Shaw CG (1973) Host fungus index for the Pacific Northwest. [Pullman, Wash.]: Washington Agricultural Experiment Station
	Skirina IF (2015) Lichen list of “Bastak” natural reserve (Russia). Biodiversity and Environment of Far East Reserves 2015(4):28–87
	Suto Y (1985) A new collection of a resinicolous discomycete, Sarea resinae, and some physiological characteristics of the fungus. Transactions of the Mycological Society of Japan 26(3):331–341
	Sutton BC (1980) The Coelomycetes: Fungi Imperfecti with Pycnidia Acervuli and Stromata. Kew, Surrey, England: Commonwealth Mycological Institute
	Suzuki K, Fukuda K, Kaji M, Kamitani T (1988) Mechanisms on the incidence of “rooshi” pitch canker of Chamaecyparis obtusa and Thujopsis dolabrata var. hondai. Bulletin of the Tokyo University Forests 80:1–23
	Tchabanenko SI, Konoreva LA, Chesnokov SV (2018) Lichens collected in the Sakhalin Botanical Garden: new records for Russia, the Russian Far East and Sakhalin Island. Botanica Pacifica 7(1):71–79. https://doi.org/10.17581/bp.2018.07111
	Urbanavichene I, Palice Z (2016) Rarely recorded lichens and lichen-allied fungi from the territory of the Baikal Reserve – additions for lichen flora of Russia. Turczaninowia 19(1):42–46. https://doi.org/10.14258/turczaninowia.19.1.5
	Wirth V (1995) Die Flechten Baden-Württembergs, 2nd edn. Stuttgart: Verlag Eugen Ulmer
