# Supplementary material for: Sareomycetes: more diverse than meets the eye
Source: IMA Fungus. 2021 Mar 16;12:6. doi: 10.1186/s43008-021-00056-0 (PMC7961326; doi:10.1186/s43008-021-00056-0)
Supplement: Supplementary file 9 — Additional file 9: Table S7. Taxonomic history of Sareomycetes. Historical taxonomic placements of genera accepted here in Sareomycetes, arranged chronologically with references. [file 43008_2021_56_MOESM9_ESM.xlsx]

## Sheet: Sheet1
Publication	"Discomycetes" or Taxa of Similar Meaning	Dothideomycetes	Lecanoromycetes (Lecanorales in older publications)					Leotiomycetes		Sareomycetes	Ascomycota Incertae sedis
		Patellariaceae	Acarosporaceae	Agyriaceae	Lecideaceae	Trapeliaceae	Unspecified	Helotiales	Incertae sedis/Unspecified
Crouan and Crouan 1867	✓
Fuckel 1871		✓
Cooke 1871	✓
Tuckerman 1872					✓
Stein 1879					✓
Karsten 1885								✓
Saccardo 1889	✓							✓
Rehm 1889		✓
Massee 1895		✓
Boudier 1907		✓
Clements 1909		✓			✓
Jaap 1911		✓
Cappelletti 1924	✓
Zahlbruckner 1928			?
Clements and Shear 1931		✓			✓
Nannfeldt 1932							✓
Velenovský 1934		✓
Fink 1935			✓
Magnusson 1935			?
Ainsworth and Bisby 1943							?	?			✓
Ainsworth and Bisby 1950							?	?			✓
Le Gal 1953							✓
Dennis 1960					✓
Ainsworth 1961							?	✓/?			✓
Ainsworth et al. 1971							?	✓/?			✓
Korf 1973								✓
Letrouit-Galinou 1973							✓/?
Poelt 1974			✓
Dennis 1978					✓			✓
Breitenbach and Kränzlin 1981					✓
Hawksworth and Sherwood 1981				✓
Sherwood 1981							✓
Eriksson 1982				✓
Hawksworth et al. 1983							✓
Eriksson 1984				✓
Eriksson and Hawksworth 1985				✓
Eriksson and Hawksworth 1986a				✓
Eriksson and Hawksworth 1986b				✓
Eriksson and Hawksworth 1987a				✓
Eriksson and Hawksworth 1987b				✓
Eriksson and Hawksworth 1988				✓
Sierra López 1988							✓
Farr et al. 1989							✓
Eriksson and Hawksworth 1990				✓
Eriksson and Hawksworth 1991				✓
Eriksson and Hawksworth 1993				✓
Bellemère 1994											✓
Hawksworth et al. 1995				✓
Eriksson 1999				✓
Tholl et al. 2000							✓
Eriksson et al. 2001				✓
Kirk et al. 2001				✓
Schultheis et al. 2001											✓
Kuz'michev et al. 2001							✓
Tchabanenko 2002				✓
Eriksson et al. 2003				✓
Schultheis and Tholl 2003							✓
Eriksson et al. 2004				✓
Eriksson 2005				✓
Eriksson 2006				✓
Lumbsch and Huhndorf 2007				✓
Lumbsch et al. 2007											✓
Kirk et al. 2008									?
Nash et al. 2008				✓
Goos 2010				✓
Lumbsch and Huhndorf 2010						✓
Hodkinson and Lendemer 2011						✓
Knudsen and Kocourková 2012						✓
Eriksson 2014									✓
Hüseyin and Selçuk 2014									✓
Miadlikowska et al. 2014											✓
Garrido-Benavent 2015											✓
Skirina 2015b						✓
Jaklitsch et al. 2016						?
Wijayawardene et al. 2017						✓
Lendemer and Noell 2018						✓
Wijayawardene et al. 2018						✓
Muchnik et al. 2019						✓
Beimforde et al. 2020										✓
Wijayawardene et al. 2020						✓
Konoreva et al. 2020						✓
References:
Ainsworth GC (1961) Ainsworth & Bisby’s Dictionary of the Fungi, 5th edn. Kew: Commonwealth Mycological Institute
Ainsworth GC, Bisby GR (1943) A Dictionary of the Fungi. Kew: Imperial Mycological Institute
Ainsworth GC, Bisby GR (1950) A Dictionary of the Fungi, 3rd edn. Kew: Commonwealth Mycological Institute
Ainsworth GC, James PW, Hawksworth DL (1971) Ainsworth & Bisby’s Dictionary of the Fungi including the Lichens, 6th edn. Kew: Commonwealth Mycological Institute
Beimforde C, Mitchell JK, Rikkinen J, Schmidt AR (2020) Sareomycetes cl. nov.: A new proposal for placement of the resinicolous genus Sarea (Ascomycota, Pezizomycotina). Fungal Systematics and Evolution 6:25–37. https://doi.org/10.3114/fuse.2020.06.02
Bellemère A (1994) Documents et commentaires sur l’ultrastructure des asques polysporés des Acarospora, de quelques genres de la famille des Acarosporaceae et de genres similaires. Bulletin de la Société linnéene de Provence 45:355–388
Boudier É (1907) Histoire et classification des discomycètes d’Europe: description des genres avec indication des espèces, historique, localitès et époques de récolte, organographie, partie chimique, usages, etc. Paris: Paul Klincksieck
Breitenbach J, Kränzlin F (eds) (1981) Ascomyceten (Schlauchpilze). Luzern: Verl. Mykologia
Cappelletti C (1924) Studî su la vegetazione resinicola. Annali di Botanica 16(3):253–297
Clements FE (1909) The Genera of Fungi. Minneapolis: The H. W. Wilson Company
Clements FE, Shear CL (1931) The Genera of Fungi, 2nd ed. New York: H. W. Wilson Company
Cooke MC (1871) Handbook of British Fungi, With Full Descriptions of All the Species, and Illustrations of the Genera. London: Macmillan and Co.
Crouan HM, Crouan PL (1867) Florule du Finistère. Contenant les descriptions de 360 espèces nouvelles de sporagames, de nombreuses observations et une synonymie des plantes cellulaires et vasculaires qui croissent spontanément dans ce département. Paris: Friedrich Klincksieck
Dennis RWG (1960) British cup fungi and their allies: an introduction to the Ascomycetes. London: Printed for the Ray Society
Dennis RWG (1978) British Ascomycetes, Rev. and enl. ed. Vaduz: Cramer
Eriksson OE (1982) Revision of “Outline of the ascomycetes - 1982.” Systema Ascomycetum 1:1–16
Eriksson OE (1984) Outline of the ascomycetes - 1984. Systema Ascomycetum 3:1–72
Eriksson OE (ed) (1999) Outline of Ascomycota - 1999. Myconet 3:1–88
Eriksson OE (ed) (2005) Outline of Ascomycota - 2005. Myconet 11:1–113
Eriksson OE (ed) (2006) Outline of Ascomycota - 2006. Myconet 12:1–82
Eriksson OE (2014) Checklist of the non-lichenized ascomycetes of Sweden. Uppsala: Uppsala Universitet
Eriksson OE, Baral H-O, Currah RS, et al (eds) (2001) Outline of Ascomycota - 2001. Myconet 7:1–88
Eriksson OE, Baral H-O, Currah RS, et al (eds) (2003) Outline of Ascomycota - 2003. Myconet 9:1–89
Eriksson OE, Baral H-O, Currah RS, et al (eds) (2004) Outline of Ascomycota - 2004. Myconet 10:1–99
Eriksson OE, Hawksworth DL (1985) Outline of the ascomycetes - 1985. Systema Ascomycetum 4:1–79
Eriksson OE, Hawksworth DL (1986a) An alphabetical list of the generic names of ascomycetes - 1986. Systema Ascomycetum 5(1):3–111
Eriksson OE, Hawksworth DL (1986b) Outline of the ascomycetes - 1986. Systema Ascomycetum 5(2):1–324
Eriksson OE, Hawksworth DL (1987a) An alphabetical list of the generic names of ascomycetes - 1987. Systema Ascomycetum 6(1):1–109
Eriksson OE, Hawksworth DL (1987b) Outline of the ascomycetes - 1987. Systema Ascomycetum 6(2):259–338
Eriksson OE, Hawksworth DL (1988) Outline of the ascomycetes - 1988. Systema Ascomycetum 7(2):119–315
Eriksson OE, Hawksworth DL (1990) Outline of the ascomycetes - 1989. Systema Ascomycetum 8(2):119–318
Eriksson OE, Hawksworth DL (1991) Outline of the ascomycetes - 1990. Systema Ascomycetum 9(1–2):39–271
Eriksson OE, Hawksworth DL (1993) Outline of the ascomycetes - 1993. Systema Ascomycetum 12(1–2):51–257
Farr DF, Bills GF, Chamuris GP, Rossman AY (eds) (1989) Fungi on plants and plant products in the United States. St. Paul, Minn: APS Press
Fink B (1935) The lichen flora of the United States. Ann Arbor: University of Michigan Press
Fuckel KWGL (1871) Symbolae mycologicae: Beiträge zur Kenntniss der rheinischen Pilze. Nachtrag 1. Jahrbücher des Nassauischen Vereins für Naturkunde 25–26:287–346
Garrido-Benavent I (2015) Contribución al conocimiento del género Sarea Fr. (Ascomycota, incertae sedis) en la Península Ibérica. Errotari 12:42–51
Goos RD (2010) The mycota of Rhode Island: a checklist of the fungi recorded in Rhode Island (including lichens and myxomycetes). Kingston, R.I.: Rhode Island Natural History Survey
Hawksworth DL, Kirk PM, Sutton BC, Pegler DN (1995) Ainsworth & Bisby’s Dictionary of the Fungi, 8th edn. Wallingford, Oxon, UK: CAB International
Hawksworth DL, Sherwood MA (1981) A reassessment of three widespread resinicolous discomycetes. Canadian Journal of Botany 59(3):357–372. https://doi.org/10.1139/b81-049
Hawksworth DL, Sutton BC, Ainsworth GC (1983) Ainsworth & Bisby’s Dictionary of the Fungi (including the Lichens), 7th edn. Kew, Surrey: Commonwealth Mycological Institute
Hodkinson BP, Lendemer JC (2011) The orders of Ostropomycetidae (Lecanoromycetes, Ascomycota): recognition of Sarrameanales and Trapeliales with a request to retain Pertusariales over Agyriales. Phytologia 93(3):407–412
Hüseyin E, Selçuk F (2014) Coelomycetous fungi in several forest ecosystems of Black Sea provinces of Turkey. Agriculture and Forestry 60(2):19–32
Jaap O (1911) Verzeichnis der bei Triglitz in der Prignitz beobachteten Ascomyceten. Verhandlungen des Botanischen Vereins für die Provinz Brandenburg 52:109–150
Jaklitsch WM, Baral H-O, Lücking R, Lumbsch HT (2016) Ascomycota, 13th edn. Stuttgart, Germany: Borntraeger Science Publishers
Karsten PA (1885) Revisio monographica atque synopsis ascomycetum in Fennia hucusqve detectorum. Acta Societatis Pro Fauna et Flora Fennica 2(6):[1]-174
Kirk PM, Cannon PF, David JC, Stalpers JA (eds) (2001) Ainsworth & Bisby’s Dictionary of the Fungi, 9th edn. Wallingford, Oxon, UK: CAB International
Kirk PM, Cannon PF, Minter DW, Stalpers JA (eds) (2008) Ainsworth & Bisby’s Dictionary of the Fungi, 10th edn. Wallingford, Oxon, UK: CABI
Knudsen K, Kocourková J (2012) The annotated checklist of lichens, lichenicolous and allied fungi of Channel Islands National Park. Opuscula Philolichenum 11:145–302
Konoreva L, Chesnokov S, Yakovchenko L, et al (2020) New records to the lichen biota of Russia, 1 – Sakhalin Region, with new records for the Russian Far East and the Asian part of Russia. Botanica Pacifica. https://doi.org/10.17581/bp.2020.09203
Korf RP (1973) Chapter 9: Discomycetes and Tuberales. In: Ainsworth GC, Sparrow FK, Sussman AS (eds) The Fungi: An Advanced Treatise. Volume IVA. A Taxonomic Review with Keys: Ascomycetes ann Fungi Imperfecti. New York and London: Academic Press, pp 249–319
Kuz’michev EP, Sokolova ES, Kulikova EG (2001) Common fungal diseases of Russian forests. Newtown Square, PA: USDA Forest Service
Le Gal M (1953) Les discomycètes de l’herbier Crouan. Revue de Mycologie 18(2):73–132
Lendemer JC, Noell N (2018) Delmarva lichens: an illustrated manual. Bronx, N.Y.: Torrey Botanical Society
Letrouit-Galinou M-A (1973) Les asques des lichens et le type archaeascé. The Bryologist 76(1):30–47
Lumbsch HT, Huhndorf SM (eds) (2007) Outline of Ascomycota - 2007. Myconet 13:1–58
Lumbsch HT, Huhndorf SM (2010) Myconet volume 14. Part one. Outline of Ascomycota—2009. Part two. Notes on ascomycete systematics. Nos. 4751–5113. Fieldiana Life and Earth Sciences 1:1–64. https://doi.org/10.3158/1557.1
Lumbsch HT, Schmitt I, Mangold A, Wedin M (2007) Ascus types are phylogenetically misleading in Trapeliaceae and Agyriaceae (Ostropomycetidae, Ascomycota). Mycological Research 111(9):1133–1141. https://doi.org/10.1016/j.mycres.2007.06.016
Magnusson AH (1935) Acarosporaceae und Thelocarpaceae. Leipzig: Akademische Verlagsgesellschaft m.b.H.
Massee G (1895) British fungus-flora: a classified text-book of mycology. London: George Bell & Sons
Miadlikowska J, Kauff F, Högnabba F, et al (2014) A multigene phylogenetic synthesis for the class Lecanoromycetes (Ascomycota): 1307 fungi representing 1139 infrageneric taxa, 317 genera and 66 families. Molecular Phylogenetics and Evolution 79:132–168. https://doi.org/10.1016/j.ympev.2014.04.003
Muchnik EE, Konoreva LA, Kazakova MV, Sobolev NA (2019) The lichen biota of the Meshchera National Park (Vladimir Region, Russia) and Meshchersky National Park (Ryazan Region, Russia). Nature Conservation Research 4(1):64–82. https://doi.org/10.24189/ncr.2019.005
Nannfeldt JA (1932) Studien über die morphologie und systematik der nicht-lichenisierten inoperculaten discomyceten. Nova Acta Regiae Societatis Scientiarum Upsaliensis 8(2):1–368
Nash TH, Gries C, Bungartz F (eds) (2008) Lichen flora of the greater Sonoran Desert region Volume III (Balance of the microlichens, and the lichenicolous fungi). Tempe, Ariz: Lichens Unlimited, Arizona State University
Poelt J (1973) Appendix A: Classification. In: Ahmadjian V, Hale ME (eds) The Lichens. New York: Academic Press, pp 599–632
Rehm H (1889) Lieferung 31: Dermateae. In: Die Pilze Deutschlands, Oesterreichs und der Schweiz. III. Abtheilung: Ascomyceten: Hysteriaceen und Discomyceten, 2nd edn. Leipzig: Eduard Kummer, pp 241–272
Saccardo PA (1889) Sylloge Discomycetum et Phymatosphaeriacearum. In: Saccardo PA (ed) Sylloge Fungorum Omnium Hucusque Cognitorum. Padua: Typis Seminarii, pp 1–859
Schultheis B, Tholl M-T (2003) Journées luxembourgeoises de mycologie vernale 2001. Bulletin de la société des naturalistes luxembourgeois 104:21–39
Schultheis B, Tholl M-T, Baral H-O, Marson G (2001) Journées luxembourgeoises de mycologie vernale 2000. Bulletin de la société des naturalistes luxembourgeois 102:23–43
Sherwood MA (1981) Convergent evolution in discomycetes from bark and wood. Botanical Journal of the Linnean Society 82(1):15–34. https://doi.org/10.1111/j.1095-8339.1981.tb00948.x
Sierra López D (1988) Notas sobre ascomicetes. Revista Catalana de Micologia 12:73–81
Skirina IF (2015) List of lichens of Sikhote-Alin Reserve (Russia). Biodiversity and Environment of Far East Reserves 2015(3):10–102
Stein B (1879) Flechten. Wrocław: J. U. Kern’s Verlag
Tchabanenko SI (2002) Konspekt Flory Lishaynikov Yuga Rossiyskogo Dal’nego Vostoka. Vladivostok: Dalʹnauka
Tholl M-T, Baral H-O, Schultheis B, et al (2000) Journées luxembourgeoises de mycologie vernale 1998. Bulletin de la société des naturalistes luxembourgeois 100:39–62
Tuckerman E (1872) Genera lichenum: an arrangement of the North American lichens. Amherst [Mass.]: Edwin Nelson
Velenovský J (1934) Monographia discomycetum bohemiae. Prague: Sumptibus Propriis
Wijayawardene NN, Hyde KD, Al-Ani LKT, et al (2020) Outline of Fungi and fungus-like taxa. Mycosphere 11(1):1060–1456. https://doi.org/10.5943/mycosphere/11/1/8
Wijayawardene NN, Hyde KD, Lumbsch HT, et al (2018) Outline of Ascomycota: 2017. Fungal Diversity 88(1):167–263. https://doi.org/10.1007/s13225-018-0394-8
Wijayawardene NN, Hyde KD, Rajeshkumar KC, et al (2017) Notes for genera: Ascomycota. Fungal Diversity 86(1):1–594. https://doi.org/10.1007/s13225-017-0386-0
Zahlbruckner A (1928) Catalogus Lichenum Universalis. Leipzig: Verlag von Gebrüder Borntraeger
